# Supplementary material for: Molecular Epidemiology of HIV-1 in Jilin Province, Northeastern China: Emergence of a New CRF07_BC Transmission Cluster and Intersubtype Recombinants
Source: PLoS One. 2014 Oct 30;9(10):e110738. doi: 10.1371/journal.pone.0110738 (PMC4214716; doi:10.1371/journal.pone.0110738)
Supplement: Table S2 — Demographic and genotypic characterization of the study participants. (XLS) [file pone.0110738.s003.xls]

## Sheet: Sheet1
Table S2 Demographic and genotypic characterization of the study participants.
Sequence ID	Year of diagnosis	Transmission Route	gag (781-1836)	env (7002-7541)	Genotype
JL100005	2008	Hetero	CRF01_AE	CRF01_AE	CRF01_AE
JL100007	2008	MSM	CRF01_AE	NAa	CRF01_AE
JL.RF01	2008	Hetero	CRF01_AE/B'/C	NAa	CRF01_AE/B'/C
JL100014	2008	MSM	CRF01_AE	CRF01_AE	CRF01_AE
JL100020	2008	MSM	CRF01_AE	NAa	CRF01_AE
JL100021	2008	MSM	CRF01_AE	NAa	CRF01_AE
JL100022	2008	Hetero	CRF01_AE	NAa	CRF01_AE
JL100024	2008	MSM	CRF07_BC	NAa	CRF07_BC
JL100025	2008	MSM	CRF01_AE	NAa	CRF01_AE
JL.RF02	2008	MSM	CRF01_AE	B	CRF01_AE/B
JL100027	2008	MSM	CRF01_AE	CRF01_AE	CRF01_AE
JL100032	2008	MSM	CRF01_AE	CRF01_AE	CRF01_AE
JL100034	2008	MSM	CRF01_AE	CRF01_AE	CRF01_AE
JL100035	2008	Hetero	B'	B'	B'
JL100036	2008	Hetero	B'	B'	B'
JL100037	2008	MSM	CRF01_AE	CRF01_AE	CRF01_AE
JL100038	2008	MSM	CRF01_AE	CRF01_AE	CRF01_AE
JL100039	2008	Hetero	B'	B'	B'
JL100040	2008	MSM	B	NAa	B
JL100041	2009	MSM	CRF01_AE	CRF01_AE	CRF01_AE
JL100042	2009	MSM	CRF01_AE	CRF01_AE	CRF01_AE
JL100043	2009	Hetero	CRF01_AE	CRF01_AE	CRF01_AE
JL100044	2008	Hetero	CRF07_BC	CRF07_BC	CRF07_BC
JL100047	2008	MSM	CRF01_AE	CRF01_AE	CRF01_AE
JL100048	2008	MSM	CRF07_BC	CRF07_BC	CRF07_BC
JL100049	2008	MSM	CRF01_AE	NAa	CRF01_AE
JL100050	2008	Hetero	CRF01_AE	CRF01_AE	CRF01_AE
JL100051	2009	MSM	CRF01_AE	CRF01_AE	CRF01_AE
JL100052	2008	MSM	CRF01_AE	CRF01_AE	CRF01_AE
JL100053	2008	MSM	CRF01_AE	CRF01_AE	CRF01_AE
JL100054	2008	MSM	CRF01_AE	CRF01_AE	CRF01_AE
JL100055	2008	MSM	CRF01_AE	CRF01_AE	CRF01_AE
JL100056	2009	MSM	CRF01_AE	CRF01_AE	CRF01_AE
JL100057	2008	MSM	CRF01_AE	CRF01_AE	CRF01_AE
JL100059	2008	MSM	CRF01_AE	CRF01_AE	CRF01_AE
JL.RF03	2008	Hetero	CRF01_AE/CRF07_BC	CRF07_BC	CRF01_AE/CRF07_BC
JL100063	2008	Hetero	B'	B'	B'
JL100064	2009	MSM	CRF01_AE	CRF01_AE	CRF01_AE
JL100065	2009	MSM	CRF07_BC	CRF07_BC	CRF07_BC
JL100066	2008	MSM	NAa	B	B
JL100067	2009	IDU	CRF02_AG	CRF02_AG	CRF02_AG
JL100068	2008	MSM	CRF01_AE	CRF01_AE	CRF01_AE
JL100069	2008	Hetero	CRF01_AE	CRF01_AE	CRF01_AE
JL100070	2009	MSM	CRF07_BC	NAa	CRF07_BC
JL100071	2009	MSM	CRF07_BC	CRF07_BC	CRF07_BC
JL100073	2009	MSM	CRF01_AE	CRF01_AE	CRF01_AE
JL100074	2008	Hetero	B'	B'	B'
JL100075	2008	MSM	NAa	B	B
JL100078	2008	IDU	C	C	C
JL100079	2009	MSM	CRF01_AE	CRF01_AE	CRF01_AE
JL.RF04	2008	Hetero	CRF01_AE/C	CRF01_AE	CRF01_AE/C
JL100084	2008	Hetero	CRF02_AG	CRF02_AG	CRF02_AG
JL100085	2008	Hetero	B'	B'	B'
JL100087	2008	Hetero	CRF01_AE	CRF01_AE	CRF01_AE
JL100088	2008	Hetero	CRF02_AG	CRF02_AG	CRF02_AG
JL100090	2008	Hetero	B'	B'	B'
JL.RF05	2008	Hetero	CRF01_AE/C	C	CRF01_AE/B'/C
JL.RF06	2008	Hetero	CRF01_AE/C	C	CRF01_AE/C
JL100097	2008	Hetero	CRF07_BC	CRF07_BC	CRF07_BC
JL100098	2008	MSM	CRF01_AE	CRF01_AE	CRF01_AE
JL100099	2008	Hetero	B'	B'	B'
JL.RF07	2008	MSM	B	CRF01_AE	B/CRF01_AE
JL100101	2008	FPD	B'	B'	B'
JL100102	2008	FPD	B'	B'	B'
JL110001	2010	MSM	CRF01_AE	CRF01_AE	CRF01_AE
JL110004	2010	MSM	CRF01_AE	CRF01_AE	CRF01_AE
JL110005	2010	MSM	CRF01_AE	CRF01_AE	CRF01_AE
JL110006	2010	MSM	CRF01_AE	NAa	CRF01_AE
JL110007	2010	MSM	CRF01_AE	CRF01_AE	CRF01_AE
JL110009	2010	MSM	CRF01_AE	CRF01_AE	CRF01_AE
JL110010	2010	MSM	CRF01_AE	NAa	CRF01_AE
JL110012	2010	MSM	CRF01_AE	NAa	CRF01_AE
JL110013	2010	MSM	CRF01_AE	CRF01_AE	CRF01_AE
JL110014	2010	Hetero	CRF01_AE	CRF01_AE	CRF01_AE
JL110015	2010	MSM	CRF01_AE	CRF01_AE	CRF01_AE
JL110016	2010	MSM	CRF01_AE	CRF01_AE	CRF01_AE
JL110021	2010	Hetero	CRF01_AE	CRF01_AE	CRF01_AE
JL110023	2010	MSM	CRF01_AE	CRF01_AE	CRF01_AE
JL110024	2010	MSM	CRF01_AE	CRF01_AE	CRF01_AE
JL110025	2010	MSM	CRF01_AE	CRF01_AE	CRF01_AE
JL110026	2010	MSM	CRF01_AE	CRF01_AE	CRF01_AE
JL1.DG01	2010	MSM	CRF01_AE	CRF01_AE	CRF01_AE
JL110028	2010	MSM	CRF01_AE	CRF01_AE	CRF01_AE
JL110029	2010	MSM	CRF01_AE	CRF01_AE	CRF01_AE
JL110030	2010	MSM	CRF01_AE	CRF01_AE	CRF01_AE
JL110031	2010	MSM	CRF07_BC	CRF07_BC	CRF07_BC
JL110032	2010	MSM	CRF01_AE	CRF01_AE	CRF01_AE
JL110033	2010	MSM	CRF01_AE	CRF01_AE	CRF01_AE
JL110034	2010	MSM	CRF01_AE	CRF01_AE	CRF01_AE
JL110035	2010	MSM	CRF01_AE	CRF01_AE	CRF01_AE
JL110036	2010	MSM	CRF01_AE	CRF01_AE	CRF01_AE
JL110037	2010	MSM	CRF01_AE	CRF01_AE	CRF01_AE
JL110038	2010	MSM	CRF01_AE	CRF01_AE	CRF01_AE
JL110039	2010	MSM	CRF01_AE	CRF01_AE	CRF01_AE
JL110040	2010	MSM	CRF01_AE	CRF01_AE	CRF01_AE
JL110041	2010	MSM	CRF01_AE	CRF01_AE	CRF01_AE
JL110044	2010	MSM	B	B	B
JL110046	2010	Hetero	CRF01_AE	CRF01_AE	CRF01_AE
JL110047	2010	MSM	CRF01_AE	CRF01_AE	CRF01_AE
JL110048	2010	MSM	CRF07_BC	CRF07_BC	CRF07_BC
JL.RF08	2010	Hetero	CRF07_BC	CRF01_AE	CRF07_BC/CRF01_AE
JL110051	2010	MSM	CRF01_AE	CRF01_AE	CRF01_AE
JL110052	2010	MSM	CRF07_BC	CRF07_BC	CRF07_BC
JL.RF09	2010	Hetero	CRF07_BC	CRF01_AE	CRF07_BC/CRF01_AE
JL110054	2010	MSM	CRF07_BC	CRF07_BC	CRF07_BC
JL110055	2010	MSM	CRF01_AE	CRF01_AE	CRF01_AE
JL110056	2010	Hetero	CRF01_AE	CRF01_AE	CRF01_AE
JL110057	2010	Hetero	B'	B'	B'
JL110060	2010	Hetero	B'	B'	B'
JL110061	2010	MSM	CRF01_AE	CRF01_AE	CRF01_AE
JL110062	2010	MSM	CRF01_AE	CRF01_AE	CRF01_AE
JL110064	2010	MSM	CRF07_BC	CRF07_BC	CRF07_BC
JL110065	2010	Hetero	CRF01_AE	CRF01_AE	CRF01_AE
JL110066	2010	Hetero	CRF01_AE	CRF01_AE	CRF01_AE
JL110067	2010	FPD	B'	B'	B'
JL.RF10	2010	FPD	A1/G	H	A1/G/H
JL110069	2010	Hetero	CRF07_BC	CRF07_BC	CRF07_BC
JL110070	2010	MSM	CRF01_AE	NAa	CRF01_AE
JL110071	2010	Hetero	CRF01_AE	CRF01_AE	CRF01_AE
JL110072	2010	MSM	CRF01_AE	CRF01_AE	CRF01_AE
JL110073	2010	MTCT	B'	B'	B'
JL110074	2010	FPD	B'	B'	B'
JL110075	2010	Hetero	CRF07_BC	CRF07_BC	CRF07_BC
JL110076	2010	Hetero	B'	B'	B'
JL110077	2010	Hetero	B'	NAa	B'
JL110085	2010	MSM	CRF07_BC	CRF07_BC	CRF07_BC
JL110086	2010	MSM	CRF01_AE	CRF01_AE	CRF01_AE
JL110087	2010	IDU	CRF07_BC	CRF07_BC	CRF07_BC
JL110088	2010	MSM	B	B	B
JL110089	2010	Hetero	CRF07_BC	CRF07_BC	CRF07_BC
JL110090	2010	MSM	CRF01_AE	CRF01_AE	CRF01_AE
JL.RF11	2010	Unknown	CRF07_BC	CRF01_AE	CRF07_BC/CRF01_AE
JL110092	2010	Hetero	CRF07_BC	CRF07_BC	CRF07_BC
JL110093	2010	Hetero	CRF01_AE	CRF01_AE	CRF01_AE
JL110094	2010	Hetero	B'	B'	B'
JL110095	2010	Hetero	CRF02_AG	CRF02_AG	CRF02_AG
aNA: not available.
